# Supplementary material for: Same-model and cross-model variability in knee cartilage thickness measurements using 3D MRI systems
Source: PLoS One. 2025 Jun 13;20(6):e0324912. doi: 10.1371/journal.pone.0324912 (PMC12165388; doi:10.1371/journal.pone.0324912)
Supplement: S1 Table — (XLSX) [file pone.0324912.s001.xlsx]

## Sheet: Thickness
	PMF	PLF	AMF	ALF	MT	LT	P
C-FF01-1	1.62	1.63	1.83	1.75	1.71	2.57	2.91
C-FF01-2	1.72	1.67	1.85	1.82	1.72	2.57	2.9
C-FF02-1	1.87	1.96	2.2	1.74	1.71	2.15	2.88
C-FF02-2	1.87	2	2.25	1.81	1.61	2.23	2.93
C-FF03-1	1.83	1.94	2.01	2.24	2.03	2.44	2.78
C-FF03-2	1.83	1.97	2.1	2.23	2.14	2.54	2.77
C-FF04-1	1.85	2.05	1.78	2.02	1.77	2.24	3.21
C-FF04-2	1.83	2.04	1.76	1.98	1.86	2.23	3.19
C-FF05-1	1.57	1.89	1.83	1.9	1.84	2.6	3.13
C-FF05-2	1.61	1.92	1.83	1.87	1.84	2.56	3.34
C-FF06-1	1.87	1.77	1.93	1.95	2.41	2.02	2.69
C-FF06-2	1.83	1.76	1.97	1.94	2.28	1.99	2.6
C-FF07-1	2.45	3.16	2.35	2.4	2.27	3.51	3.98
C-FF07-2	2.51	3.16	2.5	2.43	2.26	3.52	3.99
C-FF08-1	1.78	1.82	2.16	2.06	1.97	2.18	3.09
C-FF08-2	1.78	1.81	2.19	2.13	1.98	2.26	3.03
C-FF09-1	2.1	1.79	2.05	2.13	2.78	3	3.35
C-FF09-2	2.06	1.77	2.05	2.09	2.79	2.85	3.4
C-FF10-1	1.93	2.43	2.12	2.28	2.33	2.88	3.1
C-FF10-2	1.97	2.4	2.19	2.23	2.28	2.86	3.06
	PMF	PLF	AMF	ALF	MT	LT	P
F-FF01-1	1.77	1.7	1.87	1.9	1.83	2.77	2.92
F-FF01-2	1.64	1.67	1.88	1.9	1.73	2.76	2.8
F-FF02-1	1.72	1.94	1.87	1.73	1.63	2.32	2.88
F-FF02-2	1.77	1.85	1.98	1.75	1.58	2.24	2.79
F-FF03-1	1.81	2.07	2.11	2.32	2.02	2.7	2.96
F-FF03-2	1.84	2.02	2.02	2.22	1.91	2.69	2.82
F-FF04-1	1.9	2.05	1.79	2.18	1.8	2.26	3.16
F-FF04-2	2.03	2.13	1.97	2.24	1.95	2.44	3.12
F-FF05-3	1.76	2.06	1.97	2.24	2.03	2.92	3.29
F-FF05-4	1.75	2.09	1.97	2.11	1.97	2.85	3.47
F-FF06-1	1.77	1.74	1.93	2.05	1.9	2.18	2.5
F-FF06-3	1.75	1.87	1.94	2.05	1.86	2.17	2.87
F-FF07-1	2.45	3.06	2.48	2.54	2.32	3.49	4.05
F-FF07-2	2.43	2.97	2.44	2.49	2.3	3.65	3.97
F-FF08-1	1.75	1.86	1.98	2.04	1.66	2.16	2.85
F-FF08-2	1.75	1.92	1.94	2	1.8	2.35	2.83
F-FF09-1	2.04	1.86	2.2	2.32	2.74	3.19	3.27
F-FF09-2	2	1.94	2.24	2.33	2.83	3.19	3.38
F-FF10-1	1.9	2.38	2.01	2.32	2.3	2.89	3.29
F-FF10-2	1.89	2.41	2.16	2.31	2.29	2.95	3.3
	PMF	PLF	AMF	ALF	MT	LT	P
G-FF01-1	1.72	1.69	1.6	1.88	1.99	2.67	3.13
G-FF01-2	1.67	1.71	1.64	1.94	1.98	2.67	3.23
G-FF02-1	1.96	2	2.06	1.85	1.69	2.41	3.07
G-FF02-2	1.89	1.95	1.99	1.88	1.75	2.49	3.02
G-FF03-1	1.9	2.06	1.94	2.24	2.15	2.81	2.98
G-FF03-2	1.98	2.1	1.96	2.27	2.16	2.8	2.79
G-FF04-1	1.97	2	1.72	2.21	2.11	2.51	3.12
G-FF04-2	2.05	2.06	1.78	2.27	2.18	2.53	3.29
G-FF05-1	1.7	2.03	1.8	1.93	2.06	3.05	3.52
G-FF05-2	1.76	2.1	1.81	2	2.14	3.07	3.59
G-FF06-1	1.71	1.77	1.82	2.04	2.01	2.28	2.9
G-FF06-2	1.83	1.83	1.75	1.99	2.09	2.34	2.97
G-FF07-1	2.62	3.05	2.22	2.47	2.33	3.79	4.01
G-FF07-2	2.57	3.02	2.27	2.44	2.4	3.97	3.95
G-FF08-1	1.77	2.03	2.03	2.09	1.99	2.51	3.06
G-FF08-2	1.83	1.92	1.99	2	1.86	2.34	3.02
G-FF09-1	2.15	1.86	2.06	2.36	2.81	3.25	3.32
G-FF09-2	2.16	1.92	2.05	2.37	2.93	3.16	3.19
G-FF10-1	2.01	2.49	2.01	2.25	2.38	2.92	3.21
G-FF10-2	2.05	2.45	1.97	2.2	2.24	3.22	3.25
	PMF	PLF	AMF	ALF	MT	LT	P
P-FF01-1	1.78	1.66	1.76	1.76	1.73	2.61	2.9
P-FF01-2	1.63	1.69	1.76	1.77	1.84	2.6	3.02
P-FF02-1	1.8	1.96	2.13	1.72	1.64	2.26	3.23
P-FF02-2	1.71	1.9	2.1	1.72	1.8	2.3	3.13
P-FF03-1	1.92	1.99	2.16	2.33	2.03	2.61	2.73
P-FF03-2	2	2.04	2.2	2.29	1.97	2.54	2.82
P-FF04-1	2	2.01	1.86	2.1	1.81	2.39	3.25
P-FF04-2	1.96	2.05	1.84	2.09	1.87	2.43	3.24
P-FF05-1	1.54	1.98	1.95	2.12	1.97	2.83	3.64
P-FF05-2	1.53	1.96	1.98	2.05	1.97	2.95	3.44
P-FF06-1	1.65	1.74	1.88	1.89	1.98	2.1	2.53
P-FF06-2	1.64	1.7	1.9	1.95	2.14	2.28	2.9
P-FF07-1	2.52	3.04	2.34	2.47	2.27	3.65	3.93
P-FF07-2	2.59	3	2.4	2.48	2.42	3.66	3.92
P-FF08-1	1.73	1.84	2.05	2.06	1.62	2.32	2.84
P-FF08-2	1.7	1.84	2.08	2.06	1.79	2.41	2.92
P-FF09-1	2.14	1.86	2.15	2.28	2.68	2.99	3.27
P-FF09-2	2.13	1.85	2.15	2.3	2.76	3.11	3.47
P-FF10-1	1.96	2.38	2.07	2.24	2.13	2.81	3.02
P-FF10-2	1.93	2.46	2.1	2.26	2.24	3.03	3.05
	PMF	PLF	AMF	ALF	MT	LT	P
S-FF01-1	1.81	1.72	1.86	2.06	1.74	2.45	2.8
S-FF01-2	1.85	1.73	1.82	2.01	1.69	2.54	2.78
S-FF02-1	1.91	2.04	2.21	2	1.71	2.36	2.92
S-FF02-2	1.86	2	2.14	1.97	1.77	2.45	3.02
S-FF03-1	2.07	2.15	2.26	2.38	1.96	2.62	2.82
S-FF03-2	2	2.14	2.21	2.41	1.92	2.62	2.92
S-FF04-1	1.99	2.11	1.94	2.24	1.81	2.3	3.13
S-FF04-2	1.97	2.09	1.87	2.23	1.77	2.27	3.15
S-FF05-1	1.73	2.07	2.07	2.22	1.9	2.76	3.4
S-FF05-2	1.74	2.1	2.03	2.23	1.91	2.78	3.56
S-FF06-1	1.73	1.86	1.98	2.13	1.94	2.17	2.68
S-FF06-2	1.86	1.84	2.02	2.1	1.97	2.12	2.64
S-FF07-1	2.57	3.19	2.39	2.67	2.27	3.66	4.06
S-FF07-2	2.64	3.2	2.35	2.61	2.28	3.55	4.03
S-FF08-1	1.76	1.97	2.09	2.12	1.75	2.34	3.12
S-FF08-2	1.87	1.92	2.19	2.24	1.75	2.43	2.99
S-FF09-1	2.2	1.93	2.31	2.45	2.6	3.12	3.32
S-FF09-2	2.2	1.98	2.38	2.52	2.58	3.13	3.42
S-FF10-1	2.01	2.49	2.24	2.47	2.19	2.95	3.16
S-FF10-2	1.97	2.52	2.22	2.48	2.14	3.03	3.15
